# Supplementary material for: Evaluation of automatic cell free DNA extraction metrics using different blood collection tubes
Source: Sci Rep. 2025 Jun 3;15:19364. doi: 10.1038/s41598-025-03508-4 (PMC12134210; doi:10.1038/s41598-025-03508-4)
Supplement: Supplementary file 2 — Supplementary Material 2 [file 41598_2025_3508_MOESM2_ESM.xlsx]

## Sheet: Supplementary Table S1
Supplementary Table S1. Sampling overview.
Individual	Sample time points	Days between sampling	Age	Sex
1	2	28	50	Female
2	2	35	32	Female
3	2	28	32	Female
4	2	49	44	Female
5	2	49	43	Female
6	2	144	50	Female
7	1		29	Female
8	2	63	24	Female
9	2	76	52	Male
10	2	64	35	Male
11	2	49	36	Female
12	1		26	Male
13	2	28	57	Female
14	2	49	37	Male
15	1		40	Female
16	2	64	42	Female
17	2	39	56	Female
18	2	30	54	Female
19	2	33	64	Female
20	2	26	66	Female
21	2	35	40	Male
22	2	35	43	Female
23	2	28	28	Female
