# Supplementary material for: Evaluation of automatic cell free DNA extraction metrics using different blood collection tubes
Source: Sci Rep. 2025 Jun 3;15:19364. doi: 10.1038/s41598-025-03508-4 (PMC12134210; doi:10.1038/s41598-025-03508-4)
Supplement: Supplementary file 3 — Supplementary Material 3 [file 41598_2025_3508_MOESM3_ESM.xlsx]

## Sheet: Supplementary Table S2
Supplementary Table S2. Experimental data.
Individual	Visit	Tube type	Number of centrifugations	Time until sample preparation	Fluorometric analysis (ng/mL plasma)	Short single-locus qPCR (ng/mL plasma)	Long single-locus qPCR (ng/mL plasma)	Short multi-locus qPCR (ng/mL plasma)	Long multi-locus qPCR (ng/mL plasma)	Short single-locus qPCR (number of molecules/mL plasma)	Long versus short single-locus assay ratio	Long versus short multi-locus assay ratio
1	1	K2EDTA	1	48	1.38514	18.2337	0.0246825	12.2217	5.48046	5652.46	0.00135367	0.448422
1	1	K2EDTA	2	0	0.0254674	1.64414	0.000410714	1.12248	0.139147	509.684	0.000249805	0.123964
1	1	K2EDTA	2	48	0.0254674	4.17556	0.111961	4.14148	1.56506	1294.42	0.0268135	0.377898
1	1	Norgen	1	0	0.0254674	0.387773	0.000410714	0.362405	0.0174525	120.21	0.00105916	0.0481573
1	1	Norgen	1	48	1.59086	3.51597	0.0390725	1.32508	0.2422	1089.95	0.0111128	0.182781
1	1	Norgen	2	0	0.0254674	0.0856374	0.000410714	0.249772	0.00541902	26.5476	0.00479597	0.0216958
1	1	Norgen	2	48	0.0254674	0.926573	0.000410714	0.525038	0.012177	287.238	0.000443262	0.0231926
1	1	PAXgene	2	0	0.0254674	0.79806	0.000410714	0.710961	0.0500494	247.399	0.000514641	0.0703968
1	1	PAXgene	2	48	1.46181	1.99133	0.147658	2.06305	0.344948	617.312	0.0741503	0.167203
1	1	Streck	2	0	3.85616	1.54783	0.115608	1.42497	0.336154	479.827	0.0746906	0.235901
1	1	Streck	2	48	5.24705	2.65824	0.0351366	1.84336	0.343325	824.054	0.013218	0.18625
1	2	K2EDTA	2	48	0.0254674	3.4323	0.156776	2.97612	0.61415	1064.01	0.0456766	0.206359
1	2	Norgen	2	48	0.0254674	0.312024	0.000410714	0.276579	0.0170835	96.7275	0.00131629	0.0617671
1	2	PAXgene	2	48	1.7612	0.699793	0.176659	1.28047	0.394321	216.936	0.252444	0.307949
1	2	Streck	2	48	3.15921	1.34477	0.0750598	1.28681	0.216691	416.878	0.0558162	0.168394
2	1	K2EDTA	2	0	0.0254674	1.14085	0.000410714	0.642171	0.0469321	353.663	0.000360008	0.0730835
2	1	K2EDTA	2	48	0.0254674	2.16892	0.0140864	3.50123	0.988006	672.365	0.00649467	0.282188
2	1	K2EDTA	2	168	50.4311	20.2248	0.222084	18.0703	6.91538	6269.69	0.0109808	0.382694
2	1	Norgen	1	0	1.06392	0.963613	0.00129793	0.587772	0.0721651	298.72	0.00134694	0.122777
2	1	Norgen	1	48	0.0254674	0.80716	0.000410714	0.285335	0.0478625	250.22	0.000508839	0.167741
2	1	Norgen	1	168	0.0254674	0.879748	0.023626	0.660404	0.103502	272.722	0.0268554	0.156725
2	1	Norgen	2	0	0.0254674	0.739869	0.000410714	0.631924	0.00969183	229.359	0.000555118	0.015337
2	1	Norgen	2	48	0.0254674	0.61508	0.000410714	0.338072	0.0122847	190.675	0.000667741	0.0363375
2	1	Norgen	2	168	0.0254674	0.538825	0.000410714	0.338585	0.0456785	167.036	0.000762242	0.13491
2	1	PAXgene	2	0	1.44857	0.232879	0.000410714	0.341053	0.0302987	72.1925	0.00176364	0.0888386
2	1	PAXgene	2	48	1.88253	1.31149	0.000410714	0.821026	0.0973793	406.563	0.000313165	0.118607
2	1	PAXgene	2	168	2.29905	1.4971	0.454655	1.38215	0.474248	464.1	0.303691	0.343122
2	1	Streck	2	0	0.0254674	1.19676	0.000410714	1.30193	0.224963	370.996	0.000343188	0.172792
2	1	Streck	2	48	3.97247	1.6587	0.00863171	0.829409	0.118831	514.196	0.00520392	0.143273
2	1	Streck	2	168	4.82595	1.0871	0.000410714	0.828616	0.114721	337	0.000377809	0.138449
2	2	K2EDTA	2	0	4.54988	1.87141	0.000410714	1.84753	0.185691	580.137	0.000219468	0.100508
2	2	K2EDTA	2	48	9.16203	4.35995	0.701246	4.55556	1.94883	1351.58	0.160838	0.427792
2	2	K2EDTA	2	168	148.748	98.4572	30.9062	70.3466	31.3367	30521.7	0.313905	0.445461
2	2	Norgen	1	0	0.0254674	0.262621	0.000410714	0.683347	0.0654418	81.4124	0.00156391	0.0957666
2	2	Norgen	1	48	0.0254674	1.56035	0.0144527	1.19017	0.178679	483.708	0.00926247	0.150128
2	2	Norgen	1	168	6.79938	1.01046	0.12532	0.936716	0.253534	313.241	0.124023	0.270662
2	2	Norgen	2	0	0.0254674	0.445231	0.000410714	0.545082	0.0809916	138.022	0.000922475	0.148586
2	2	Norgen	2	48	0.0254674	1.33125	0.000410714	0.762422	0.0864373	412.689	0.000308517	0.113372
2	2	Norgen	2	168	0.0254674	0.354772	0.000410714	0.430295	0.000808755	109.979	0.00115768	0.00187953
2	2	PAXgene	2	0	0.514121	1.45266	0.000410714	1.21335	0.0924672	450.324	0.000282733	0.0762079
2	2	PAXgene	2	48	1.2744	1.19422	0.0464385	1.22641	0.178192	370.208	0.0388861	0.145296
2	2	PAXgene	2	168	6.16978	3.40767	0.464299	3.02806	1.00863	1056.38	0.136251	0.333094
2	2	Streck	2	0	0.766818	1.28058	0.0232721	2.07864	0.324918	396.979	0.0181731	0.156313
2	2	Streck	2	48	1.90102	2.01948	0.0126792	2.08437	0.249917	626.038	0.00627845	0.1199
2	2	Streck	2	168	2.92452	1.11094	0.0183194	1.60533	0.262884	344.391	0.01649	0.163758
3	1	K2EDTA	2	0	0.0254674	2.3962	0.000410714	1.79703	0.232374	742.821	0.000171403	0.12931
3	1	K2EDTA	2	48	0.0254674	8.5492	0.830324	5.3635	1.47619	2650.25	0.097123	0.275229
3	1	K2EDTA	2	168	95.7405	51.95	6.40238	50.9344	31.9909	16104.5	0.123241	0.62808
3	1	Norgen	1	0	0.0254674	0.299116	0.000410714	0.587101	0.0403434	92.7259	0.0013731	0.0687162
3	1	Norgen	1	48	0.0254674	2.07968	0.125769	1.76756	0.252881	644.7	0.0604753	0.143068
3	1	Norgen	1	168	0.0254674	0.503259	0.0974653	0.29714	0.0471616	156.01	0.193668	0.158719
3	1	Norgen	2	0	0.0254674	0.448531	0.000410714	0.368011	0.00724977	139.045	0.000915688	0.0196999
3	1	Norgen	2	48	0.0254674	0.0721388	0.000410714	0.655427	0.0577889	22.363	0.00569339	0.0881699
3	1	Norgen	2	168	0.0254674	0.118455	0.000410714	0.40363	0.0285207	36.721	0.00346726	0.0706605
3	1	PAXgene	2	0	0.0509349	1.16452	0.000410714	0.900484	0.064239	361	0.000352691	0.0713383
3	1	PAXgene	2	48	2.96282	2.01831	0.430648	1.58963	0.305849	625.675	0.213371	0.192402
3	1	Streck	2	0	3.48291	2.1188	0.290923	2.14705	0.364791	656.829	0.137305	0.169903
3	1	Streck	2	48	2.79469	2.34944	0.124916	1.73742	0.23744	728.325	0.0531685	0.136662
3	1	Streck	2	168	2.0449	1.09671	0.000410714	1.05006	0.116115	339.979	0.000374498	0.11058
3	2	K2EDTA	2	0	3.37598	1.16009	0.00627345	1.39457	0.406823	359.627	0.00540774	0.291719
3	2	K2EDTA	2	48	14.4184	6.01846	1.21901	6.91383	2.88192	1865.72	0.202544	0.416834
3	2	Norgen	1	0	0.0254674	0.553369	0.000410714	0.613902	0.1245	171.544	0.000742208	0.202801
3	2	Norgen	1	48	0.0254674	0.544438	0.0267854	0.504123	0.139399	168.776	0.0491982	0.276519
3	2	Norgen	2	0	0.0254674	0.674893	0.000410714	0.663829	0.0828165	209.217	0.000608563	0.124756
3	2	Norgen	2	48	0.0254674	0.482358	0.000410714	0.578158	0.0251474	149.531	0.000851472	0.0434958
3	2	PAXgene	2	0	0.0254674	0.628496	0.0332451	0.74119	0.144379	194.834	0.0528963	0.194794
3	2	PAXgene	2	48	0.0254674	1.11356	0.117823	1.02152	0.344952	345.203	0.105808	0.337684
3	2	Streck	2	0	1.83206	2.12108	0.0153394	2.52695	0.185726	657.535	0.0072319	0.0734984
3	2	Streck	2	48	0.861573	0.996545	0.000410714	1.38425	0.161907	308.929	0.000412139	0.116964
4	1	K2EDTA	2	0	3.43849	1.5809	0.000410714	1.72024	0.145124	490.08	0.000259797	0.084363
4	1	K2EDTA	2	48	22.3919	11.2392	0.798403	7.51448	3.05732	3484.15	0.0710375	0.406857
4	1	K2EDTA	2	168	74.1185	54.2814	2.69113	34.6694	15.1038	16827.2	0.0495774	0.435651
4	1	Norgen	1	0	0.0254674	0.955721	0.0221401	1.02749	0.0468642	296.274	0.0231659	0.0456103
4	1	Norgen	1	48	0.194945	1.14735	0.154228	1.45814	0.199852	355.678	0.134422	0.137059
4	1	Norgen	1	168	0.772258	1.64829	0.0996475	1.21377	0.166107	510.969	0.0604551	0.136852
4	1	Norgen	2	0	0.0254674	0.735137	0.000410714	0.854876	0.0324796	227.893	0.000558691	0.0379934
4	1	Norgen	2	48	0.0254674	0.97427	0.000410714	1.12846	0.0316577	302.024	0.000421561	0.028054
4	1	Norgen	2	168	0.0254674	0.996895	0.000410714	1.01383	0.0471072	309.038	0.000411994	0.0464644
4	1	PAXgene	2	0	2.56349	0.639386	0.000410714	1.31521	0.0527905	198.21	0.000642357	0.0401385
4	1	PAXgene	2	48	0.0254674	1.29071	0.000410714	1.26507	0.119305	400.119	0.000318209	0.0943065
4	1	PAXgene	2	168	1.16165	2.00935	0.000410714	1.66111	0.285123	622.9	0.000204401	0.171646
4	1	Streck	2	0	4.22886	2.19218	0.00898109	2.10204	0.133767	679.576	0.00409688	0.0636369
4	1	Streck	2	48	0.0254674	1.48694	0.000410714	1.77557	0.137238	460.952	0.000276214	0.0772925
4	1	Streck	2	168	0.0254674	2.21	0.0548112	1.27286	0.0511196	685.101	0.0248014	0.040161
4	2	K2EDTA	2	0	4.27719	1.33258	0.000410714	1.19245	0.11919	413.099	0.00030821	0.0999538
4	2	K2EDTA	2	48	9.44796	3.57544	0.135018	3.62242	0.954247	1108.39	0.0377625	0.263428
4	2	K2EDTA	2	168	88.6365	46.1716	3.11664	37.3249	14.5457	14313.2	0.0675013	0.389704
4	2	Norgen	1	0	0.0254674	0.449784	0.00531042	0.0198453	0.0483646	139.433	0.0118066	2.43708
4	2	Norgen	1	48	2.03821	0.996055	0.000410714	0.619028	0.127994	308.777	0.000412341	0.206766
4	2	Norgen	1	168	0.0254674	0.875215	0.000410714	0.779845	0.191775	271.317	0.000469272	0.245915
4	2	Norgen	2	0	0.0254674	0.523121	0.000410714	0.789794	0.011558	162.167	0.000785123	0.0146342
4	2	Norgen	2	48	0.0254674	0.404216	0.000410714	0.440107	0.00135235	125.307	0.00101608	0.00307278
4	2	Norgen	2	168	0.0254674	0.527351	0.000410714	0.589912	0.0272663	163.479	0.000778826	0.0462209
4	2	PAXgene	2	0	2.2297	0.322066	0.000410714	0.531198	0.026014	99.8405	0.00127525	0.0489723
4	2	PAXgene	2	48	0.0254674	0.619459	0.0278093	0.820518	0.0460278	192.032	0.044893	0.056096
4	2	PAXgene	2	168	1.33521	1.19446	0.232129	0.991212	0.10738	370.283	0.194338	0.108332
4	2	Streck	2	0	4.42252	1.05934	0.000410714	1.04819	0.0255161	328.394	0.000387709	0.024343
4	2	Streck	2	48	2.48208	0.869913	0.000410714	0.852285	0.0110162	269.673	0.000472133	0.0129255
4	2	Streck	2	168	4.80957	1.13012	0.000410714	0.793443	0.0720091	350.336	0.000363427	0.0907553
5	1	K2EDTA	2	0	71.173	1.97567	0.0129665	1.05416	0.306857	612.457	0.00656309	0.291093
5	1	K2EDTA	2	48	10.9469	6.87823	1.42958	6.55742	2.37046	2132.25	0.207841	0.361493
5	1	K2EDTA	2	168	151.696	78.3952	5.48989	59.7897	28.6518	24302.5	0.0700283	0.479209
5	1	Norgen	1	0	0.0254674	0.393343	0.000410714	0.508371	0.0512931	121.936	0.00104416	0.100897
5	1	Norgen	1	48	0.0254674	0.311637	0.000410714	0.334469	0.0884144	96.6075	0.00131793	0.264342
5	1	Norgen	1	168	0.0254674	0.617847	0.000410714	0.332928	0.0528365	191.533	0.000664751	0.158703
5	1	Norgen	2	0	0.0254674	0.561936	0.000410714	0.310336	0.0212764	174.2	0.000730892	0.0685591
5	1	Norgen	2	48	0.0254674	0.299432	0.000410714	0.322856	0.0364043	92.8241	0.00137164	0.112757
5	1	Norgen	2	168	0.0254674	0.166603	0.000410714	0.165129	0.00976373	51.6468	0.00246523	0.0591278
5	1	PAXgene	2	0	3.24815	0.928373	0.000410714	0.71696	0.0398648	287.796	0.000442402	0.0556026
5	1	PAXgene	2	48	0.0254674	1.15922	0.000410714	0.745644	0.201998	359.359	0.000354302	0.270905
5	1	PAXgene	2	168	1.18306	1.55059	0.12896	0.963442	0.240201	480.681	0.0831687	0.249315
5	1	Streck	2	0	2.8893	2.05122	0.0139051	1.29443	0.34513	635.879	0.00677895	0.266627
5	1	Streck	2	48	0.0254674	1.00677	0.0904579	1.08062	0.192178	312.099	0.0898494	0.177841
5	1	Streck	2	168	3.61541	1.17662	0.0292925	1.22162	0.229501	364.752	0.0248955	0.187867
5	2	K2EDTA	2	0	3.30256	2.12384	0.112861	1.53865	0.370692	658.39	0.0531401	0.24092
5	2	K2EDTA	2	48	11.4785	6.75258	0.391404	4.96839	2.39313	2093.3	0.0579637	0.48167
5	2	K2EDTA	2	168	101.691	72.7579	5.12687	58.4755	27.4878	22554.9	0.0704648	0.470074
5	2	Norgen	1	0	0.0254674	0.229879	0.000410714	0.573296	0.0987615	71.2624	0.00178666	0.17227
5	2	Norgen	1	48	3.68322	1.99131	0.0200187	1.08044	0.302427	617.305	0.0100531	0.279912
5	2	Norgen	1	168	0.0254674	1.01064	0.00843078	0.49449	0.187126	313.298	0.00834203	0.378422
5	2	Norgen	2	0	0.0254674	0.559846	0.000410714	0.649732	0.0428837	173.552	0.00073362	0.0660021
5	2	Norgen	2	48	0.0254674	0.833064	0.000410714	0.451542	0.0132021	258.25	0.000493017	0.0292377
5	2	Norgen	2	168	0.0254674	0.381258	0.000410714	0.476829	0.0288869	118.19	0.00107726	0.0605812
5	2	PAXgene	2	0	0.0254674	0.976277	0.000410714	0.674428	0.153815	302.646	0.000420695	0.228067
5	2	PAXgene	2	48	3.00987	1.07537	0.235929	1.11516	0.215258	333.363	0.219394	0.19303
5	2	PAXgene	2	168	2.02321	1.27676	0.215547	1.1059	0.388742	395.797	0.168823	0.351516
5	2	Streck	2	0	4.39496	1.28436	0.000410714	1.26178	0.195993	398.152	0.000319781	0.15533
5	2	Streck	2	48	3.56652	1.32096	0.015492	1.36034	0.14048	409.497	0.0117278	0.103269
5	2	Streck	2	168	2.52522	2.0646	0.000410714	1.02598	0.205896	640.028	0.000198931	0.200683
6	1	K2EDTA	2	0	9.70171	3.62945	0.000410714	2.28083	0.552021	1125.13	0.000113162	0.242027
6	1	K2EDTA	2	48	9.97985	4.30753	0.359231	4.26254	1.27154	1335.33	0.0833961	0.298306
6	1	K2EDTA	2	168	39.7409	23.433	2.39558	19.3231	8.63584	7264.23	0.102231	0.446918
6	1	Norgen	1	0	0.0254674	0.795817	0.000410714	1.0587	0.0495928	246.703	0.000516092	0.0468431
6	1	Norgen	1	48	3.00388	1.50315	0.0790026	1.20283	0.210082	465.977	0.052558	0.174657
6	1	Norgen	1	168	2.86924	1.09112	0.000410714	1.23977	0.246968	338.247	0.000376416	0.199205
6	1	Norgen	2	0	0.0254674	0.727321	0.000410714	0.859865	0.0241358	225.469	0.000564695	0.0280693
6	1	Norgen	2	48	0.0254674	0.237007	0.000410714	1.1001	0.038739	73.4722	0.00173292	0.0352142
6	1	Norgen	2	168	3.48346	0.583267	0.000410714	0.73768	0.0247233	180.813	0.000704162	0.033515
6	1	PAXgene	2	0	2.56411	2.25435	0.000410714	1.55521	0.110708	698.848	0.000182188	0.0711854
6	1	PAXgene	2	48	5.90153	2.19999	0.246199	2.64234	0.460195	681.997	0.111909	0.174162
6	1	PAXgene	2	168	1.94509	1.8521	0.144714	2.72869	0.49788	574.15	0.0781351	0.182461
6	1	Streck	2	0	5.72543	3.29518	0.00653929	2.15451	0.278063	1021.5	0.0019845	0.129061
6	1	Streck	2	48	4.15375	2.12276	0.000410714	2.45862	0.123764	658.056	0.000193481	0.050339
6	1	Streck	2	168	5.1615	1.79719	0.016624	1.83078	0.227686	557.129	0.00925002	0.124366
6	2	K2EDTA	2	0	0.0254674	2.03395	0.000410714	1.74055	0.208296	630.523	0.00020193	0.119673
6	2	K2EDTA	2	48	0.0254674	4.83414	0.236808	4.0789	0.938226	1498.58	0.0489866	0.230019
6	2	K2EDTA	2	168	132.883	66.1053	1.86964	77.8788	15.7054	20492.7	0.0282827	0.201665
6	2	Norgen	1	0	0.7898	0.699637	0.000410714	0.731017	0.0322277	216.887	0.00058704	0.0440861
6	2	Norgen	1	48	0.497908	0.504622	0.000410714	0.667501	0.0557621	156.433	0.000813905	0.0835387
6	2	Norgen	1	168	0.879369	0.825154	0.00701664	0.838166	0.10746	255.798	0.00850343	0.128209
6	2	Norgen	2	48	0.0254674	0.309919	0.000410714	0.582184	0.0258222	96.0748	0.00132523	0.044354
6	2	Norgen	2	168	0.0254674	0.87307	0.000410714	0.995087	0.0626283	270.652	0.000470426	0.0629375
6	2	PAXgene	2	0	6.8544	2.20003	0.000410714	1.82724	0.194992	682.009	0.000186686	0.106714
6	2	PAXgene	2	48	0.0254674	2.3661	0.0179499	2.15967	0.391226	733.491	0.00758629	0.181151
6	2	PAXgene	2	168	2.50537	2.05782	0.0411183	2.44449	0.404433	637.923	0.0199815	0.165446
6	2	Streck	2	0	3.30979	2.51813	0.000410714	1.85731	0.301154	780.62	0.000163103	0.162146
6	2	Streck	2	48	3.1381	2.49736	0.0162901	2.10381	0.30728	774.18	0.00652294	0.146059
6	2	Streck	2	168	3.61829	3.00567	0.0597426	1.94368	0.329266	931.758	0.0198766	0.169403
7	1	K2EDTA	2	0	5.90348	3.82119	0.00873314	2.82845	0.416232	1184.57	0.00228545	0.147159
7	1	K2EDTA	2	48	18.1401	16.415	1.12807	13.071	6.82918	5088.63	0.0687219	0.52247
7	1	K2EDTA	2	168	117.03	78.3756	3.77712	64.8135	32.1154	24296.4	0.0481926	0.495504
7	1	Norgen	1	0	2.63801	1.14169	0.000410714	1.52099	0.163951	353.925	0.000359741	0.107792
7	1	Norgen	1	48	1.34552	2.82146	0.00934313	2.46899	0.615202	874.653	0.00331145	0.249171
7	1	Norgen	1	168	0.743329	1.1074	0.00195971	1.24942	0.111668	343.293	0.00176965	0.089376
7	1	Norgen	2	48	0.0254674	1.85021	0.00619572	1.45815	0.212908	573.565	0.00334866	0.146012
7	1	Norgen	2	168	0.0254674	1.75706	0.000410714	1.87107	0.0930289	544.69	0.00023375	0.0497196
7	1	PAXgene	2	0	6.1248	3.899	0.00702071	2.46717	0.310433	1208.69	0.00180064	0.125826
7	1	PAXgene	2	48	2.939	4.10892	0.128105	2.83363	0.560439	1273.76	0.0311774	0.197781
7	1	PAXgene	2	168	4.80741	4.10741	0.908291	3.68548	1.02952	1273.3	0.221135	0.279346
7	1	Streck	2	0	8.19	2.73348	0.339133	3.59765	0.526764	847.38	0.124066	0.146419
7	1	Streck	2	48	0.0254674	2.51286	0.000410714	2.62099	0.18523	778.987	0.000163445	0.0706719
7	1	Streck	2	168	6.71757	2.53897	0.000410714	2.51911	0.301001	787.08	0.000161764	0.119487
8	1	K2EDTA	2	0	5.02112	2.03617	0.000410714	1.91199	0.218871	631.212	0.00020171	0.114473
8	1	K2EDTA	2	48	5.60277	4.79262	1.00077	3.02273	1.61169	1485.71	0.208814	0.533189
8	1	K2EDTA	2	168	91.5762	63.9883	11.4987	71.4656	41.7378	19836.4	0.1797	0.584027
8	1	Norgen	1	0	0.0254674	0.32186	0.000410714	0.616112	0.0467593	99.7767	0.00127606	0.0758941
8	1	Norgen	1	48	0.878105	1.231	0.248667	1.21475	0.230977	381.611	0.202003	0.190144
8	1	Norgen	1	168	4.95249	2.45636	0.366077	2.78951	0.881344	761.47	0.149033	0.31595
8	1	Norgen	2	0	0.0254674	0.751748	0.000410714	0.516439	0.0631737	233.042	0.000546346	0.122326
8	1	Norgen	2	48	0.0254674	0.493549	0.000410714	0.555212	0.0129501	153	0.000832165	0.0233246
8	1	Norgen	2	168	0.0254674	0.73807	0.000410714	0.60934	0.0129519	228.802	0.000556471	0.0212556
8	1	PAXgene	2	0	2.91168	1.3175	0.000410714	0.799125	0.0839662	408.425	0.000311738	0.105073
8	1	PAXgene	2	48	0.35475	1.94623	0.133531	1.08531	0.207384	603.33	0.0686103	0.191084
8	1	PAXgene	2	168	1.15126	1.33451	0.0816014	1.29948	0.276388	413.697	0.0611472	0.212691
8	1	Streck	2	0	2.44918	2.59967	0.000410714	1.41285	0.339146	805.897	0.000157987	0.240044
8	1	Streck	2	48	4.35414	1.47008	0.0282347	0.8878	0.10963	455.723	0.0192063	0.123485
8	1	Streck	2	168	0.1305	0.951552	0.000410714	1.29734	0.0780771	294.981	0.000431626	0.0601823
8	2	K2EDTA	2	0	3.07498	2.44276	0.0304993	1.81445	0.195106	757.255	0.0124856	0.107529
8	2	K2EDTA	2	48	10.9759	4.81899	1.08704	5.59019	1.66527	1493.89	0.225575	0.297891
8	2	K2EDTA	2	168	49.7061	38.6264	1.92748	23.1365	16.8074	11974.2	0.0499006	0.726443
8	2	Norgen	1	0	1.25534	0.517286	0.000410714	0.545276	0.0415545	160.359	0.00079398	0.0762082
8	2	Norgen	1	48	1.96774	0.863958	0.000410714	1.09728	0.179326	267.827	0.000475387	0.163427
8	2	Norgen	1	168	0.204732	0.781364	0.581758	0.820956	0.236426	242.223	0.744542	0.287989
8	2	Norgen	2	0	0.0254674	0.951146	0.000410714	1.07438	0.0869993	294.855	0.00043181	0.0809759
8	2	Norgen	2	48	0.0254674	0.499931	0.000410714	0.742727	0.062164	154.979	0.000821542	0.083697
8	2	Norgen	2	168	0.0254674	0.587003	0.000410714	0.317585	0.0526754	181.971	0.000699681	0.165862
8	2	PAXgene	2	0	2.29797	1.82874	0.0454561	1.01909	0.162172	566.91	0.0248565	0.159134
8	2	PAXgene	2	48	0.0254674	1.18737	0.30034	1.03435	0.200253	368.084	0.252946	0.193603
8	2	PAXgene	2	168	1.06978	1.21159	0.562284	1.30125	0.306144	375.593	0.464088	0.235269
8	2	Streck	2	0	5.92973	2.00851	0.000410714	1.55382	0.172245	622.638	0.000204487	0.110852
8	2	Streck	2	48	2.33361	1.83628	0.0246182	1.1606	0.17107	569.247	0.0134066	0.147398
8	2	Streck	2	168	3.65734	1.29438	0.0251023	1.20754	0.218891	401.257	0.0193933	0.18127
9	1	K2EDTA	2	0	0.0254674	4.52272	0.000410714	3.0364	0.26697	1402.04	9.08113e-05	0.0879229
9	1	K2EDTA	2	48	0.0254674	8.42793	0.0376749	8.68247	1.70783	2612.66	0.00447025	0.196699
9	1	K2EDTA	2	168	71.7003	55.5996	1.22966	52.9089	12.314	17235.9	0.0221163	0.232739
9	1	Norgen	1	0	0.417868	0.931838	0.000410714	1.10674	0.0962029	288.87	0.000440757	0.0869244
9	1	Norgen	1	48	2.65427	1.11186	0.000410714	1.2024	0.0346144	344.676	0.000369395	0.0287878
9	1	Norgen	1	168	42.4248	1.15734	0.000410714	1.22525	0.0826456	358.775	0.000354879	0.0674521
9	1	Norgen	2	0	0.0254674	1.17473	0.000410714	1.2611	0.0347994	364.166	0.000349624	0.0275945
9	1	Norgen	2	48	0.0254674	0.957877	0.000410714	1.04373	0.0276196	296.942	0.000428776	0.0264624
9	1	Norgen	2	168	0.0254674	0.318679	0.000410714	1.05183	0.0187862	98.7905	0.0012888	0.0178605
9	1	PAXgene	2	0	3.03086	2.86994	0.00842891	1.92159	0.154484	889.682	0.00293696	0.0803937
9	1	PAXgene	2	48	3.42008	3.13958	0.0726142	2.57778	0.265124	973.271	0.0231286	0.10285
9	1	PAXgene	2	168	2.03907	2.54717	0.245772	2.19419	0.506494	789.624	0.096488	0.230834
9	1	Streck	2	0	6.26867	3.55373	0.123847	3.21274	0.40142	1101.66	0.03485	0.124946
9	1	Streck	2	48	4.34394	3.44913	0.00490726	2.94002	0.425543	1069.23	0.00142275	0.144742
9	1	Streck	2	168	3.97751	1.73416	0.0544607	2.458	0.306647	537.59	0.0314047	0.124755
9	2	K2EDTA	2	0	0.0254674	2.31269	0.000410714	2.24709	0.390386	716.934	0.000177592	0.173729
9	2	K2EDTA	2	48	0.0254674	5.4768	0.427477	5.19987	0.675238	1697.81	0.0780524	0.129857
9	2	K2EDTA	2	168	105.436	31.9646	1.32683	28.4267	11.0698	9909.03	0.0415092	0.389415
9	2	Norgen	1	0	0.0254674	0.641453	0.000410714	0.944922	0.0492747	198.85	0.000640288	0.0521469
9	2	Norgen	1	48	0.426175	0.560546	0.000410714	0.600888	0.014366	173.769	0.000732704	0.023908
9	2	Norgen	1	168	0.0254674	0.684471	0.0293853	0.510837	0.034435	212.186	0.0429314	0.0674089
9	2	Norgen	2	0	0.0254674	0.879309	0.000410714	0.675534	0.0725393	272.586	0.000467088	0.107381
9	2	Norgen	2	48	0.0254674	0.115881	0.000410714	0.49372	0.00659721	35.9232	0.00354426	0.0133623
9	2	Norgen	2	168	0.0254674	1.07498	0.000410714	0.624012	0.0038902	333.243	0.000382068	0.00623417
9	2	PAXgene	2	0	4.1636	2.24674	0.000410714	1.35306	0.0603806	696.491	0.000182804	0.0446253
9	2	PAXgene	2	48	0.669429	1.99369	0.000410714	1.67244	0.326348	618.045	0.000206007	0.195133
9	2	PAXgene	2	168	4.65996	2.85412	1.3685	2.43647	1.05065	884.778	0.479482	0.431221
9	2	Streck	2	0	5.48108	4.22324	0.0125845	2.32289	0.442441	1309.2	0.00297983	0.19047
9	2	Streck	2	48	0.0254674	2.72015	0.014138	2.39095	0.598409	843.247	0.00519749	0.250281
9	2	Streck	2	168	6.2125	1.43735	0.367822	2.22697	0.284749	445.578	0.255904	0.127863
10	1	K2EDTA	2	0	3.15898	1.1299	0.000410714	1.58612	0.170653	350.268	0.000363497	0.107591
10	1	K2EDTA	2	48	28.6308	12.9034	2.5566	12.7497	4.61171	4000.05	0.198134	0.361712
10	1	K2EDTA	2	168	110.796	97.0555	10.3333	71.1846	32.8633	30087.2	0.106468	0.461663
10	1	Norgen	1	0	0.0254674	1.08585	0.000410714	0.483407	0.0179415	336.613	0.000378243	0.0371147
10	1	Norgen	1	48	0.0254674	0.387792	0.000410714	0.289457	0.0137425	120.216	0.00105911	0.0474769
10	1	Norgen	1	168	0.0254674	0.575004	0.0191068	0.456139	0.0232571	178.251	0.0332289	0.0509869
10	1	Norgen	2	0	0.0254674	0.261549	0.000410714	0.326269	0.0149502	81.0801	0.00157032	0.0458218
10	1	Norgen	2	48	0.0254674	0.39451	0.000410714	0.540048	0.00816876	122.298	0.00104108	0.015126
10	1	Norgen	2	168	0.0254674	0.478447	0.000410714	0.308082	0.0153587	148.318	0.000858433	0.0498526
10	1	PAXgene	2	0	1.15413	1.29708	0.000410714	0.803397	0.066075	402.095	0.000316645	0.0822446
10	1	PAXgene	2	48	0.0254674	1.49365	0.000410714	1.31859	0.270551	463.032	0.000274973	0.205182
10	1	PAXgene	2	168	0.631131	1.94911	0.693732	1.80118	0.55054	604.223	0.355923	0.305655
10	1	Streck	2	0	2.19874	1.96536	0.000410714	1.13867	0.113244	609.261	0.000208977	0.0994527
10	1	Streck	2	48	2.18981	1.70235	0.000410714	1.25822	0.116459	527.728	0.000241263	0.0925588
10	1	Streck	2	168	2.60731	0.803306	0.112533	1.10096	0.212371	249.025	0.140088	0.192897
10	2	K2EDTA	2	0	0.0254674	2.00394	0.000410714	1.43303	0.0858936	621.223	0.000204953	0.0599384
10	2	K2EDTA	2	48	0.0254674	4.91307	0.0227112	2.5094	0.596488	1523.05	0.00462261	0.237701
10	2	K2EDTA	2	168	317.492	171.191	6.77461	117.256	20.1869	53069.2	0.0395734	0.172162
10	2	Norgen	1	0	0.0254674	0.830636	0.000410714	0.594014	0.0320144	257.497	0.000494458	0.0538951
10	2	Norgen	1	48	0.725049	1.07707	0.000410714	0.605924	0.09798	333.893	0.000381325	0.161703
10	2	Norgen	1	168	0.68856	0.954142	0.00403314	0.667708	0.045959	295.784	0.00422698	0.068831
10	2	Norgen	2	0	0.0254674	0.532193	0.000410714	0.559119	0.0390924	164.98	0.000771739	0.069918
10	2	Norgen	2	48	0.0254674	0.683122	0.000410714	0.62783	0.0397776	211.768	0.000601232	0.0633573
10	2	Norgen	2	168	0.0254674	0.330203	0.000410714	0.546878	0.0272228	102.363	0.00124382	0.0497786
10	2	PAXgene	2	0	3.8256	2.26193	0.0436765	1.42298	0.238521	701.198	0.0193094	0.167621
10	2	PAXgene	2	48	17.2886	15.5074	9.91716	10.3379	4.99686	4807.28	0.639514	0.483353
10	2	PAXgene	2	168	4.4437	2.61754	0.772199	2.25369	0.57188	811.438	0.295009	0.253753
10	2	Streck	2	0	3.60065	2.55427	0.0539383	1.90735	0.331441	791.822	0.0211169	0.17377
10	2	Streck	2	48	4.00541	2.83215	0.000410714	1.47391	0.122584	877.966	0.000145019	0.0831695
10	2	Streck	2	168	4.85189	3.95374	0.213659	1.90727	0.304719	1225.66	0.0540396	0.159767
11	1	K2EDTA	2	0	0.0254674	4.26375	0.0443379	3.50661	0.43352	1321.76	0.0103988	0.123629
11	1	K2EDTA	2	48	53.7167	42.7308	5.18718	32.0482	12.4651	13246.5	0.121392	0.388948
11	1	K2EDTA	2	168	0.0254674	132.687	1.57242	117.859	17.182	41133	0.0118506	0.145785
11	1	Norgen	1	0	3.71478	1.35974	0.000410714	1.08435	0.0776186	421.518	0.000302055	0.071581
11	1	Norgen	1	48	2.57265	1.08716	0.000410714	1.30362	0.095665	337.019	0.000377788	0.0733844
11	1	Norgen	1	168	2.11809	1.21954	0.018623	1.48467	0.141072	378.059	0.0152705	0.0950189
11	1	Norgen	2	0	1.87742	1.67592	0.000410714	0.821066	0.0465517	519.536	0.000245068	0.0566966
11	1	Norgen	2	48	0.0254674	0.44036	0.000410714	1.03795	0.0495149	136.511	0.00093268	0.0477045
11	1	Norgen	2	168	0.0254674	1.0992	0.00142818	0.892898	0.0761144	340.752	0.00129929	0.0852443
11	1	PAXgene	2	0	1.47086	2.95884	0.101485	1.74908	0.23219	917.241	0.0342988	0.132749
11	1	PAXgene	2	48	4.27071	3.71575	0.146131	2.93129	0.472891	1151.88	0.0393273	0.161325
11	1	PAXgene	2	168	4.37246	4.57371	1.00534	4.21017	1.08264	1417.85	0.219808	0.257149
11	1	Streck	2	0	6.60681	3.50543	0.269007	3.30378	0.485911	1086.68	0.07674	0.147077
11	1	Streck	2	48	5.77946	3.51512	0.3792	2.9859	0.757134	1089.69	0.107877	0.25357
11	1	Streck	2	168	4.74032	3.40791	0.0166931	2.37773	0.250992	1056.45	0.00489834	0.10556
11	2	K2EDTA	2	0	6.03254	3.70322	0.600555	4.00272	0.595426	1148	0.162171	0.148755
11	2	K2EDTA	2	48	24.755	12.0038	4.5243	13.0495	5.4794	3721.18	0.376906	0.419894
11	2	K2EDTA	2	168	129.976	55.4086	22.3827	54.9157	29.9438	17176.7	0.403956	0.545269
11	2	Norgen	1	0	0.0254674	1.15469	0.000410714	1.2769	0.143937	357.954	0.000355693	0.112723
11	2	Norgen	1	48	0.0254674	1.06601	0.000410714	0.862404	0.0599177	330.464	0.000385281	0.0694775
11	2	Norgen	1	168	0.0254674	0.997172	0.000410714	1.11675	0.126117	309.123	0.000411879	0.112931
11	2	Norgen	2	0	0.0254674	1.513	0.000410714	1.00336	0.108659	469.029	0.000271457	0.108295
11	2	Norgen	2	48	0.0254674	1.30525	0.000410714	0.983121	0.0434205	404.629	0.000314662	0.044166
11	2	Norgen	2	168	0.0254674	0.688052	0.000410714	1.13611	0.0413731	213.296	0.000596923	0.0364166
11	2	PAXgene	2	0	4.19003	2.69313	0.00766096	2.24156	0.32369	834.872	0.00284463	0.144404
11	2	PAXgene	2	48	5.76333	2.49802	0.241205	2.89498	0.831124	774.385	0.0965584	0.287092
11	2	PAXgene	2	168	11.3057	5.51167	0.892183	4.81135	1.9075	1708.62	0.161872	0.396459
11	2	Streck	2	0	7.69936	3.75876	0.209242	4.21144	0.66693	1165.22	0.0556679	0.158361
11	2	Streck	2	48	6.7287	2.96428	0.12492	4.09372	0.705049	918.927	0.0421417	0.172227
11	2	Streck	2	168	6.6444	1.31371	0.441046	3.12675	0.581183	407.251	0.335725	0.185875
12	1	K2EDTA	2	0	0.0254674	1.03136	0.0029373	1.90827	0.198679	319.721	0.00284799	0.104115
12	1	K2EDTA	2	48	0.0254674	8.20299	0.185337	7.19881	1.56443	2542.93	0.0225938	0.217317
12	1	Norgen	1	0	0.0254674	0.752239	0.000410714	0.608596	0.0384424	233.194	0.000545989	0.0631658
12	1	Norgen	2	0	0.0254674	0.652078	0.000410714	0.42065	0.0392729	202.144	0.000629854	0.0933623
12	1	PAXgene	2	0	1.13984	0.840168	0.000410714	0.922085	0.156911	260.452	0.000488848	0.17017
12	1	Streck	2	0	2.40081	2.46648	0.0351388	1.55585	0.374899	764.609	0.0142465	0.240961
13	1	K2EDTA	2	0	0.0254674	0.527566	0.000410714	0.886331	0.0551171	163.546	0.000778508	0.0621856
13	1	K2EDTA	2	48	0.0254674	4.4039	0.125696	3.0084	0.487721	1365.21	0.028542	0.16212
13	1	K2EDTA	2	168	78.982	54.9344	0.191965	30.1886	11.5872	17029.7	0.00349445	0.383829
13	1	Norgen	1	0	0.0254674	0.291929	0.000410714	0.770467	0.0546026	90.498	0.0014069	0.0708695
13	1	Norgen	1	48	0.0254674	0.954549	0.000410714	1.01692	0.35312	295.91	0.000430271	0.347244
13	1	Norgen	1	168	0.0254674	0.162975	0.000410714	0.597287	0.094747	50.5223	0.0025201	0.158629
13	1	Norgen	2	0	0.0254674	0.360228	0.000410714	0.423615	0.0518993	111.671	0.00114015	0.122515
13	1	Norgen	2	48	0.0254674	1.07063	0.000410714	0.492168	0.0783984	331.895	0.000383619	0.159292
13	1	Norgen	2	168	0.0254674	0.320958	0.000410714	0.378333	0.014544	99.497	0.00127965	0.0384424
13	1	PAXgene	2	0	0.790656	1.29193	0.000410714	0.926445	0.114309	400.499	0.000317907	0.123385
13	1	PAXgene	2	48	0.0986626	2.04275	0.0107047	1.19812	0.176629	633.253	0.00524036	0.147422
13	1	PAXgene	2	168	1.16213	1.36721	0.308067	1.29133	0.372691	423.836	0.225325	0.288609
13	1	Streck	2	0	9.88022	1.40223	0.000410714	1.54256	0.249935	434.693	0.0002929	0.162026
13	1	Streck	2	48	3.39178	1.32119	0.000410714	1.09083	0.207652	409.57	0.000310866	0.190361
13	1	Streck	2	168	5.35459	1.76762	0.0110352	1.31376	0.0826817	547.961	0.00624296	0.0629353
13	2	K2EDTA	2	0	0.0254674	1.12505	0.000410714	1.3469	0.120254	348.767	0.000365062	0.0892821
13	2	K2EDTA	2	48	0.0254674	7.70797	0.000410714	4.6189	0.465251	2389.47	5.32844e-05	0.100728
13	2	K2EDTA	2	168	92.5248	61.2932	1.87112	57.9342	20.3553	19000.9	0.0305274	0.351352
13	2	Norgen	1	0	0.0254674	0.330877	0.000410714	0.793459	0.0389931	102.572	0.00124129	0.0491432
13	2	Norgen	1	48	0.0254674	0.69407	0.000410714	0.772069	0.266685	215.162	0.000591748	0.345415
13	2	Norgen	1	168	0.0254674	0.459372	0.000410714	0.418449	0.0311977	142.405	0.000894078	0.0745556
13	2	Norgen	2	0	0.566493	0.613612	0.000410714	0.590996	0.0595683	190.22	0.000669339	0.100793
13	2	Norgen	2	48	0.0254674	0.736998	0.000410714	0.630403	0.0629949	228.469	0.00055728	0.099928
13	2	Norgen	2	168	0.0254674	0.568848	0.000410714	0.541603	0.0183335	176.343	0.000722011	0.0338505
13	2	PAXgene	2	0	0.0254674	1.31028	0.000821429	1.0502	0.108979	406.186	0.000626912	0.10377
13	2	PAXgene	2	48	2.18544	1.39141	0.0416967	1.48899	0.367694	431.336	0.0299673	0.246942
13	2	PAXgene	2	168	3.6299	1.0244	0.445277	0.937333	0.270844	317.564	0.43467	0.288952
13	2	Streck	2	0	6.6493	2.38815	0.0114857	2.43528	0.301333	740.328	0.00480946	0.123737
13	2	Streck	2	48	0.0254674	1.63365	0.054997	1.81388	0.42073	506.432	0.0336651	0.231951
13	2	Streck	2	168	4.57998	1.9918	0.000410714	2.00929	0.21575	617.459	0.000206202	0.107376
14	1	K2EDTA	2	0	0.0254674	3.66617	0.000410714	3.80101	0.259511	1136.51	0.000112028	0.0682744
14	1	K2EDTA	2	48	0.0254674	7.34134	0.0361183	5.42297	0.987855	2275.82	0.00491985	0.182161
14	1	K2EDTA	2	168	0.0254674	244.239	4.80224	234.634	80.1951	75714.1	0.0196621	0.341788
14	1	Norgen	1	0	3.69405	2.38944	0.0186193	2.03721	0.099326	740.725	0.00779233	0.0487559
14	1	Norgen	1	48	2.30199	0.877817	0.0576661	1.50966	0.160853	272.123	0.0656926	0.10655
14	1	Norgen	1	168	2.28003	0.473332	0.000410714	1.25992	0.0566816	146.733	0.000867709	0.0449883
14	1	Norgen	2	0	3.01557	1.58468	0.000410714	2.31004	0.156218	491.251	0.000259178	0.0676258
14	1	Norgen	2	48	0.0254674	2.15104	0.000410714	1.19252	0.104817	666.821	0.000190938	0.0878951
14	1	Norgen	2	168	0.386285	1.17687	0.000410714	1.11283	0.0816387	364.83	0.000348989	0.0733613
14	1	PAXgene	2	0	9.06069	2.49877	0.00128176	3.11738	0.230538	774.617	0.000512958	0.0739526
14	1	PAXgene	2	48	5.16583	3.31548	0.188975	2.54711	0.402083	1027.8	0.0569977	0.157858
14	1	PAXgene	2	168	4.34527	3.88124	0.48808	3.63582	0.750915	1203.18	0.125754	0.206532
14	1	Streck	2	0	8.6832	4.22364	0.0156662	4.24143	0.600384	1309.33	0.00370918	0.141552
14	1	Streck	2	48	7.43741	3.63713	0.0283695	3.85586	0.700089	1127.51	0.00779996	0.181565
14	1	Streck	2	168	7.68882	4.13602	0.12345	4.10177	0.480305	1282.16	0.0298477	0.117097
14	2	K2EDTA	2	0	0.0254674	2.96651	0.000410714	1.49499	0.175536	919.618	0.00013845	0.117416
14	2	K2EDTA	2	48	0.0254674	2.2928	0.0163396	4.40252	0.608069	710.769	0.00712649	0.138118
14	2	K2EDTA	2	168	208.84	61.3142	0.421677	75.2537	15.4415	19007.4	0.00687732	0.205192
14	2	Norgen	1	0	0.0254674	1.74275	0.000410714	0.913902	0.120658	540.253	0.00023567	0.132025
14	2	Norgen	1	48	1.54547	1.20454	0.0183234	0.877056	0.117184	373.408	0.015212	0.133611
14	2	Norgen	1	168	0.0254674	0.59268	0.000410714	0.837613	0.109727	183.731	0.000692978	0.131
14	2	Norgen	2	0	1.57965	0.377387	0.000410714	0.678767	0.105566	116.99	0.00108831	0.155525
14	2	Norgen	2	48	0.0254674	0.918125	0.000410714	0.621627	0.0929977	284.619	0.00044734	0.149604
14	2	Norgen	2	168	0.0254674	0.297102	0.000410714	0.555964	0.0434413	92.1015	0.0013824	0.0781369
14	2	PAXgene	2	0	4.38951	1.68204	0.0105869	1.44594	0.178213	521.433	0.00629406	0.123251
14	2	PAXgene	2	48	4.57749	2.02443	0.000410714	2.53661	0.229198	627.574	0.000202879	0.0903559
14	2	PAXgene	2	168	0.0254674	1.7751	0.074772	2.13214	0.598384	550.281	0.0421227	0.28065
14	2	Streck	2	0	3.96973	2.55109	0.000410714	2.30685	0.204357	790.838	0.000160996	0.088587
14	2	Streck	2	48	5.69189	3.66605	0.21495	2.22898	0.447644	1136.48	0.0586325	0.200829
14	2	Streck	2	168	4.26811	3.55634	0.000410714	2.09939	0.128805	1102.47	0.000115488	0.0613535
15	1	K2EDTA	2	0	0.0254674	3.75582	0.000410714	3.65141	0.142196	1164.3	0.000109354	0.0389429
15	1	K2EDTA	2	48	28.7841	19.0812	0.231989	14.3845	4.34611	5915.18	0.012158	0.302139
15	1	K2EDTA	2	168	156.557	55.0938	1.22659	43.824	13.9228	17079.1	0.0222637	0.317699
15	1	Norgen	1	0	2.05592	1.09014	0.000410714	1.40734	0.0262059	337.943	0.000376754	0.0186208
15	1	Norgen	1	48	0.0254674	1.7493	0.000410714	1.2214	0.132017	542.282	0.000234789	0.108087
15	1	Norgen	1	168	3.99962	2.72497	0.0285204	2.23202	0.128212	844.739	0.0104663	0.0574421
15	1	Norgen	2	0	0.0254674	0.938078	0.000410714	1.15417	0.0630412	290.804	0.000437826	0.0546206
15	1	Norgen	2	48	0.182967	2.18026	0.000410714	1.3882	0.104036	675.881	0.000188378	0.0749427
15	1	Norgen	2	168	2.42079	1.36105	0.000410714	1.26355	0.0372583	421.925	0.000301764	0.0294871
15	1	PAXgene	2	0	1.53468	3.20142	0.0312561	2.40974	0.238164	992.44	0.0097632	0.0988337
15	1	PAXgene	2	48	5.71721	3.8958	0.264455	3.71424	0.459001	1207.7	0.067882	0.123579
15	1	PAXgene	2	168	8.5776	6.23442	1.66937	5.3354	1.44262	1932.67	0.267767	0.270386
15	1	Streck	2	0	12.0396	4.75463	0.022405	4.86806	0.493768	1473.94	0.00471225	0.10143
15	1	Streck	2	48	3.5533	2.89457	0.000410714	3.61853	0.456795	897.317	0.000141891	0.126238
15	1	Streck	2	168	0.0254674	8.26944	0.0277992	6.14068	0.870709	2563.53	0.00336168	0.141794
16	1	K2EDTA	2	0	0.0254674	2.21313	0.000410714	1.44497	0.184041	686.072	0.00018558	0.127367
16	1	K2EDTA	2	48	0.0254674	6.3207	1.07825	4.84583	1.88675	1959.42	0.17059	0.389354
16	1	K2EDTA	2	168	0.0254674	244.954	4.34648	226.101	37.1168	75935.8	0.017744	0.16416
16	1	Norgen	1	0	0.0254674	1.05094	0.0419835	0.72826	0.0440485	325.793	0.0399483	0.0604846
16	1	Norgen	1	48	1.14253	1.46962	0.0289357	1.63408	0.355978	455.581	0.0196893	0.217846
16	1	Norgen	1	168	0.0254674	0.574246	0.209136	0.871471	0.168281	178.016	0.364193	0.1931
16	1	Norgen	2	0	0.0254674	0.628507	0.000410714	0.517092	0.0378106	194.837	0.000653476	0.0731217
16	1	Norgen	2	48	0.0769862	0.219335	0.000410714	0.416083	0.00796951	67.9938	0.00187255	0.0191536
16	1	Norgen	2	168	0.0254674	0.968445	0.000410714	0.651768	0.0669282	300.218	0.000424097	0.102687
16	1	PAXgene	2	0	4.1963	1.58688	0.000410714	1.25256	0.115538	491.934	0.000258818	0.0922418
16	1	PAXgene	2	48	3.52485	1.66787	0.000410714	1.40603	0.251033	517.039	0.000246251	0.178541
16	1	PAXgene	2	168	6.38345	2.60992	0.846191	2.73256	1.15182	809.076	0.324221	0.421516
16	1	Streck	2	0	5.44125	2.15661	0.0236482	1.91668	0.257015	668.55	0.0109654	0.134094
16	1	Streck	2	48	3.95416	2.40445	0.120387	1.56153	0.45292	745.38	0.0500685	0.290049
16	1	Streck	2	168	5.21546	1.79936	0.000410714	1.76726	0.320288	557.801	0.000228256	0.181234
16	2	K2EDTA	2	0	0.0254674	1.84767	0.000410714	1.30129	0.103693	572.778	0.000222288	0.0796847
16	2	K2EDTA	2	48	0.0254674	4.74546	0.160215	3.47562	1.0094	1471.09	0.0337617	0.290424
16	2	Norgen	1	0	2.31892	0.755105	0.000410714	0.698165	0.0437472	234.083	0.000543917	0.0626602
16	2	Norgen	1	48	9.1188	0.292567	0.000410714	0.581409	0.0537617	90.6956	0.00140383	0.0924679
16	2	Norgen	2	0	0.0254674	0.241469	0.000410714	0.53124	0.0246538	74.8552	0.0017009	0.0464079
16	2	Norgen	2	48	0.0254674	0.317258	0.000410714	0.422781	0.00317195	98.3499	0.00129458	0.00750257
16	2	PAXgene	2	0	4.46311	1.57002	0.000410714	1.07555	0.143303	486.707	0.000261598	0.133236
16	2	PAXgene	2	48	0.280479	2.08347	0.000410714	1.8726	0.101267	645.876	0.00019713	0.0540782
16	2	Streck	2	0	0.0254674	2.56048	0.00338431	2.42705	0.194689	793.748	0.00132175	0.0802164
16	2	Streck	2	48	5.22811	3.1223	0.000410714	2.06184	0.495249	967.913	0.000131542	0.240198
17	1	K2EDTA	2	0	7.07437	3.52051	0.0259126	2.26153	0.326806	1091.36	0.00736048	0.144507
17	1	K2EDTA	2	48	13.2994	8.03099	0.246583	5.86508	1.67567	2489.61	0.030704	0.285702
17	1	K2EDTA	2	168	0.0254674	50.5519	4.57268	36.5263	15.7061	15671.1	0.0904552	0.429994
17	1	Norgen	1	0	0.0254674	1.25068	0.000410714	1.0453	0.0558087	387.712	0.000328392	0.0533901
17	1	Norgen	1	48	0.0254674	0.395126	0.000410714	0.592173	0.0140768	122.489	0.00103945	0.0237714
17	1	Norgen	1	168	0.0254674	0.817902	0.000410714	0.493601	0.125525	253.549	0.000502156	0.254304
17	1	Norgen	2	0	0.0254674	0.845143	0.000410714	0.730596	0.047954	261.994	0.000485971	0.0656368
17	1	Norgen	2	48	0.0254674	0.387427	0.000410714	0.380227	0.00556122	120.102	0.00106011	0.014626
17	1	Norgen	2	168	0.0254674	0.909461	0.000410714	0.491011	0.0402159	281.933	0.000451602	0.0819044
17	1	PAXgene	2	0	0.0254674	1.98424	0.000410714	2.04202	0.182895	615.113	0.000206989	0.0895655
17	1	PAXgene	2	48	5.3928	1.30747	0.171823	1.47224	0.255229	405.315	0.131417	0.173361
17	1	PAXgene	2	168	6.29136	1.7216	0.738057	2.41125	0.849163	533.696	0.428704	0.352167
17	1	Streck	2	0	3.54564	2.00338	0.067313	2.07121	0.331913	621.046	0.0335998	0.16025
17	1	Streck	2	48	6.3084	3.70445	0.00489271	4.52502	0.283252	1148.38	0.00132076	0.0625969
17	1	Streck	2	168	1.23984	1.25519	0.092607	0.987025	0.200174	389.109	0.0737794	0.202806
17	2	K2EDTA	2	0	1.45696	2.54235	0.0242703	2.12318	0.285975	788.128	0.00954642	0.134692
17	2	K2EDTA	2	48	11.1411	7.49587	0.60079	5.37883	2.4821	2323.72	0.0801495	0.461456
17	2	K2EDTA	2	168	93.2528	44.6208	2.8407	34.2325	15.2213	13832.5	0.063663	0.444643
17	2	Norgen	1	0	0.0254674	0.727239	0.000410714	0.835704	0.0624539	225.444	0.000564758	0.0747321
17	2	Norgen	1	48	0.0254674	0.513637	0.0332464	0.957483	0.0702209	159.228	0.0647275	0.073339
17	2	Norgen	1	168	0.0254674	0.222326	0.000410714	0.429424	0.0147994	68.9209	0.00184736	0.0344635
17	2	Norgen	2	0	0.0254674	0.260844	0.000410714	0.547661	0.0215216	80.8615	0.00157456	0.0392972
17	2	Norgen	2	48	0.0254674	0.13008	0.000410714	0.385332	0.098817	40.3247	0.0031574	0.256446
17	2	Norgen	2	168	0.0254674	0.288488	0.000410714	0.577268	0.0188771	89.4312	0.00142368	0.0327007
17	2	PAXgene	2	0	5.5454	0.920577	0.000410714	1.12657	0.14426	285.379	0.000446149	0.128053
17	2	PAXgene	2	48	5.4579	1.13972	0.0116056	1.58272	0.304481	353.313	0.0101828	0.192378
17	2	PAXgene	2	168	12.9726	6.12005	2.52866	5.99396	3.69074	1897.21	0.413177	0.615743
17	2	Streck	2	0	3.60436	1.86969	0.00458517	1.5806	0.143887	579.603	0.00245238	0.0910332
17	2	Streck	2	48	3.01147	2.85944	0.0620485	4.71645	0.342491	886.425	0.0216996	0.0726161
17	2	Streck	2	168	9.5634	3.51835	0.0332609	4.14921	0.477434	1090.69	0.00945354	0.115066
18	1	K2EDTA	1	0	29.0235	22.406	20.0038	16.9791	9.36	6945.87	0.892785	0.551266
18	1	K2EDTA	1	48	10.4784	7.63692	4.0152	6.05353	1.95347	2367.45	0.525762	0.322699
18	1	K2EDTA	1	168	63.0265	40.376	26.0383	65.9204	12.1497	12516.6	0.644894	0.184308
18	1	K2EDTA	2	0	3.75814	3.3879	0.224929	3.38714	0.54218	1050.25	0.0663917	0.16007
18	1	K2EDTA	2	48	6.58467	4.03834	0.733913	6.53023	1.35446	1251.88	0.181736	0.207414
18	1	K2EDTA	2	168	133.133	59.5204	24.7458	67.3523	31.8634	18451.3	0.415753	0.473085
18	1	Norgen	1	0	0.0254674	1.10117	0.000410714	0.889412	0.0516592	341.362	0.00037298	0.0580824
18	1	Norgen	1	48	0.0254674	0.783212	0.000410714	0.794877	0.0471233	242.796	0.000524398	0.0592838
18	1	Norgen	1	168	0.0254674	1.18614	0.000410714	0.672805	0.0802249	367.704	0.00034626	0.119239
18	1	Norgen	2	0	0.0254674	1.01836	0.000410714	0.915791	0.075545	315.691	0.00040331	0.0824915
18	1	Norgen	2	48	0.0254674	0.81391	0.000410714	0.628312	0.031818	252.312	0.000504619	0.0506404
18	1	Norgen	2	168	0.0254674	0.790179	0.000410714	0.688015	0.0626435	244.956	0.000519774	0.0910496
18	1	PAXgene	1	0	49.0604	12.2002	14.5722	8.3991	3.81707	3782.08	1.19441	0.454461
18	1	PAXgene	1	48	8.30506	2.08564	0.878818	2.76559	0.847989	646.549	0.421365	0.306622
18	1	PAXgene	1	168	10.6616	4.70483	4.07371	4.48174	2.2609	1458.5	0.865857	0.504469
18	1	PAXgene	2	0	10.5712	2.07176	0.137872	2.11675	0.264212	642.246	0.0665483	0.12482
18	1	PAXgene	2	48	2.24187	2.04191	0.000410714	1.77221	0.386662	632.992	0.000201142	0.218181
18	1	PAXgene	2	168	3.37837	3.06224	1.08322	2.55452	0.869597	949.294	0.353734	0.340415
18	1	Streck	1	0	0.0254674	2.72202	0.116298	2.13717	0.399208	843.827	0.042725	0.186792
18	1	Streck	1	48	0.0254674	3.96884	0.0010989	2.216	0.189275	1230.34	0.000276882	0.085413
18	1	Streck	1	168	4.22365	3.24394	0.0208163	1.86007	0.134773	1005.62	0.00641698	0.0724558
18	1	Streck	2	0	8.62353	1.66368	0.109703	2.6509	0.323212	515.74	0.0659402	0.121925
18	1	Streck	2	48	5.81688	3.07675	0.523372	3.90836	0.596692	953.793	0.170105	0.15267
18	1	Streck	2	168	5.98617	3.60438	0.085364	4.6829	0.608856	1117.36	0.0236834	0.130017
18	2	K2EDTA	2	0	0.213843	2.57495	0.338202	2.75555	0.354305	798.234	0.131343	0.128579
18	2	K2EDTA	2	48	5.53811	4.70988	1.15911	3.80932	1.3302	1460.06	0.246102	0.349197
18	2	K2EDTA	2	168	100.891	42.4581	17.4207	39.0188	9.01556	13162	0.410303	0.231057
18	2	Norgen	1	0	0.0254674	0.374193	0.000410714	0.52943	0.0164989	116	0.0010976	0.0311634
18	2	Norgen	1	48	0.0254674	0.449582	0.000410714	0.526236	0.0211338	139.371	0.000913546	0.0401603
18	2	Norgen	1	168	0.0254674	0.789072	0.02639	0.497243	0.0240729	244.612	0.0334444	0.0484128
18	2	Norgen	2	0	0.0254674	0.402986	0.000410714	0.550797	0.0170456	124.926	0.00101918	0.0309472
18	2	Norgen	2	48	0.0254674	0.932725	0.000410714	0.47171	0.0193643	289.145	0.000440338	0.0410513
18	2	Norgen	2	168	0.0254674	0.265459	0.000410714	0.66024	0.00676153	82.2923	0.00154719	0.010241
18	2	PAXgene	2	0	5.21033	1.13769	0.000410714	1.35973	0.108381	352.683	0.000361008	0.079708
18	2	PAXgene	2	48	0.0254674	2.08025	0.23859	3.15382	0.282378	644.877	0.114693	0.089535
18	2	PAXgene	2	168	1.38585	1.78092	0.43229	3.4442	0.554863	552.085	0.242734	0.1611
18	2	Streck	2	0	1.75607	4.37707	0.202113	6.77956	0.829804	1356.89	0.0461755	0.122398
18	2	Streck	2	48	6.8362	3.75948	0.480257	5.19554	0.659434	1165.44	0.127746	0.126923
18	2	Streck	2	168	8.35042	2.5895	0.204588	3.24911	0.347151	802.745	0.0790069	0.106845
19	1	K2EDTA	2	0	6.10995	2.38057	0.000410714	1.93429	0.0788857	737.977	0.000172528	0.0407827
19	1	K2EDTA	2	48	9.47199	5.21214	0.0277856	3.68704	0.482121	1615.76	0.00533093	0.130761
19	1	K2EDTA	2	168	221.26	63.0605	2.47332	53.4236	12.7574	19548.8	0.0392214	0.238797
19	1	Norgen	1	0	0.0254674	0.365149	0.000410714	0.627745	0.0322031	113.196	0.00112479	0.0512997
19	1	Norgen	1	48	0.210444	0.403925	0.000410714	0.451467	0.0137361	125.217	0.00101681	0.0304254
19	1	Norgen	1	168	0.0254674	0.722805	0.000410714	0.857488	0.0350671	224.07	0.000568223	0.0408951
19	1	Norgen	2	0	0.0254674	1.12172	0.000410714	0.601112	0.0345535	347.732	0.000366148	0.0574826
19	1	Norgen	2	48	0.0254674	0.600061	0.000410714	0.543175	0.0218283	186.019	0.000684454	0.0401866
19	1	Norgen	2	168	0.0254674	0.228279	0.000410714	0.632998	0.00900626	70.7666	0.00179917	0.0142279
19	1	PAXgene	2	0	2.64572	2.1482	0.000410714	1.14383	0.0445397	665.941	0.00019119	0.0389391
19	1	PAXgene	2	48	4.529	1.69165	0.0141364	1.65445	0.115335	524.41	0.00835658	0.0697121
19	1	PAXgene	2	168	6.888	1.72762	0.00713599	1.47498	0.154141	535.563	0.00413052	0.104504
19	1	Streck	2	0	5.44122	3.18732	0.000410714	1.78819	0.142048	988.069	0.000128859	0.0794372
19	1	Streck	2	48	3.49557	2.42037	0.000410714	2.08398	0.288899	750.315	0.000169691	0.138628
19	1	Streck	2	168	3.19317	0.870406	0.0199536	1.03185	0.0979733	269.826	0.0229245	0.0949489
19	2	K2EDTA	2	0	6.5688	3.15398	0.000410714	2.43923	0.0618091	977.734	0.000130221	0.0253396
19	2	K2EDTA	2	48	3.47486	2.57868	0.000410714	2.20615	0.197347	799.391	0.000159273	0.0894529
19	2	K2EDTA	2	168	35.7455	15.9363	0.634357	15.2081	3.77057	4940.27	0.0398057	0.247931
19	2	Norgen	1	0	0.0254674	0.432565	0.000410714	0.725664	0.0534032	134.095	0.000949485	0.0735923
19	2	Norgen	1	48	0.0254674	0.664444	0.000410714	0.482147	0.0169966	205.978	0.000618132	0.035252
19	2	Norgen	1	168	0.0254674	0.621137	0.000410714	0.526046	0.031077	192.553	0.00066123	0.0590765
19	2	Norgen	2	0	0.0254674	0.377584	0.000410714	0.791077	0.032624	117.051	0.00108774	0.04124
19	2	Norgen	2	48	0.0254674	0.253905	0.000410714	0.466476	0.00159864	78.7105	0.00161759	0.00342707
19	2	Norgen	2	168	0.0254674	0.109047	0.000410714	0.319052	0.00692939	33.8046	0.00376639	0.0217187
19	2	PAXgene	2	0	2.67237	1.45625	0.0138996	1.16038	0.121243	451.437	0.0095448	0.104486
19	2	PAXgene	2	48	6.20252	1.41568	0.0451932	1.67418	0.231589	438.862	0.0319233	0.138329
19	2	PAXgene	2	168	5.34917	1.34484	0.241558	1.24853	0.209548	416.9	0.179618	0.167835
19	2	Streck	2	0	5.2185	3.72823	0.000410714	1.14956	0.000404377	1155.75	0.000110163	0.000351768
19	2	Streck	2	48	6.85812	1.90431	0.000410714	2.15151	0.0735769	590.336	0.000215676	0.0341977
19	2	Streck	2	168	7.5887	2.24747	0.000410714	1.82926	0.083181	696.715	0.000182745	0.0454726
20	1	K2EDTA	1	0	6.78742	4.72582	0.000410714	3.49593	0.151317	1465.01	8.69086e-05	0.0432837
20	1	K2EDTA	1	48	12.234	4.13855	0.137175	4.23701	0.96445	1282.95	0.0331457	0.227625
20	1	K2EDTA	1	168	43.7369	16.1484	0.653886	11.5984	4.76715	5006.01	0.0404922	0.411019
20	1	K2EDTA	2	0	11.0264	1.84419	0.000410714	4.02529	0.329047	571.698	0.000222708	0.081745
20	1	K2EDTA	2	48	19.6041	8.35313	0.0809183	4.43139	0.659555	2589.47	0.00968719	0.148837
20	1	K2EDTA	2	168	32.4116	16.386	1.39248	17.6059	4.4175	5079.65	0.0849799	0.25091
20	1	Norgen	1	0	0.185432	1.22574	0.000410714	1.58402	0.0442223	379.978	0.000335076	0.0279178
20	1	Norgen	1	48	0.0254674	1.65527	0.000410714	1.18077	0.0849099	513.135	0.000248125	0.0719106
20	1	Norgen	1	168	0.0254674	1.50484	0.000410714	0.973367	0.0908414	466.5	0.000272929	0.093327
20	1	Norgen	2	0	0.0254674	2.88886	0.000410714	1.44887	0.172034	895.547	0.000142172	0.118737
20	1	Norgen	2	48	0.0254674	1.04434	0.000410714	1.12477	0.083727	323.745	0.000393278	0.0744392
20	1	Norgen	2	168	0.0254674	0.521311	0.000410714	0.567159	0.0178884	161.607	0.000787849	0.0315404
20	1	PAXgene	1	0	14.6785	4.28983	0.232156	3.47689	0.619776	1329.85	0.0541177	0.178256
20	1	PAXgene	1	48	10.16	2.91778	0.243097	2.41026	0.452714	904.511	0.0833157	0.187828
20	1	PAXgene	1	168	9.00182	2.28106	0.64036	2.74396	0.724974	707.128	0.28073	0.264207
20	1	PAXgene	2	0	10.6619	3.06933	0.000410714	2.94604	0.240175	951.491	0.000133813	0.0815247
20	1	PAXgene	2	48	8.95673	4.07682	0.314838	3.86322	0.530109	1263.81	0.0772265	0.137219
20	1	PAXgene	2	168	13.298	3.14946	0.000410714	4.22568	0.570002	976.332	0.000130408	0.13489
20	1	Streck	1	0	6.57958	4.00268	0.0493157	3.87401	0.294343	1240.83	0.0123207	0.0759789
20	1	Streck	1	48	8.13347	2.63593	0.000410714	2.33722	0.188559	817.139	0.000155814	0.0806763
20	1	Streck	1	168	3.56149	3.79757	0.0142267	2.06225	0.303717	1177.25	0.00374627	0.147274
20	1	Streck	2	0	9.5172	3.67048	0.00355223	2.99049	0.218856	1137.85	0.000967785	0.0731839
20	1	Streck	2	48	7.24896	9.1743	0.0133559	11.6884	1.0012	2844.03	0.0014558	0.0856576
20	1	Streck	2	168	8.72842	6.49655	0.0371618	6.01046	0.212316	2013.93	0.00572023	0.0353244
20	2	K2EDTA	2	0	5.59003	2.62897	0.0706868	2.28731	0.272057	814.981	0.0268876	0.118942
20	2	K2EDTA	2	48	9.443	3.64061	0.339398	2.66021	0.409671	1128.59	0.0932257	0.154
20	2	K2EDTA	2	168	24.8906	15.232	0.856959	13.8318	3.26799	4721.91	0.0562606	0.236267
20	2	Norgen	1	0	0.0254674	0.844201	0.000410714	0.65799	0.0225966	261.702	0.000486513	0.0343418
20	2	Norgen	1	48	0.0254674	1.6501	0.000410714	1.06078	0.062462	511.53	0.000248903	0.058883
20	2	Norgen	1	168	0.0254674	0.922865	0.000410714	0.615402	0.0156307	286.088	0.000445043	0.0253992
20	2	Norgen	2	0	0.0254674	1.39865	0.000410714	1.13283	0.0262332	433.581	0.000293651	0.0231572
20	2	Norgen	2	48	0.0254674	1.12112	0.000410714	1.25433	0.064624	347.547	0.000366343	0.0515207
20	2	Norgen	2	168	0.0254674	0.267626	0.000410714	0.583862	0.0411176	82.9639	0.00153466	0.0704235
20	2	PAXgene	2	0	6.76457	2.42477	0.000410714	1.75639	0.125241	751.678	0.000169383	0.0713058
20	2	PAXgene	2	48	8.05035	2.03192	0.211551	2.011	0.29923	629.896	0.104114	0.148796
20	2	PAXgene	2	168	7.4074	1.83177	0.176242	2.14623	0.395845	567.847	0.0962141	0.184437
20	2	Streck	2	0	8.02457	4.38677	0.000410714	2.88676	0.28583	1359.9	9.36256e-05	0.0990142
20	2	Streck	2	48	9.9974	5.37472	0.000410714	4.61555	0.283958	1666.16	7.6416e-05	0.0615221
20	2	Streck	2	168	7.62329	2.9834	0.153704	2.63033	0.287504	924.855	0.0515197	0.109303
21	1	K2EDTA	1	48	22.4446	15.626	1.10204	8.50932	2.37861	4844.05	0.0705262	0.27953
21	1	K2EDTA	1	168	0.0254674	14.5045	0.000410714	12.0506	2.09727	4496.4	2.83163e-05	0.174039
21	1	K2EDTA	2	0	0.0254674	1.36376	0.0062363	1.13699	0.230706	422.766	0.00457286	0.202909
21	1	K2EDTA	2	48	5.54202	4.27782	0.117069	3.42	0.646492	1326.12	0.0273665	0.189033
21	1	K2EDTA	2	168	36.0296	23.3731	2.53839	23.165	10.0602	7245.65	0.108603	0.434287
21	1	Norgen	1	0	0.0254674	0.182431	0.000410714	0.0560891	0.0157723	56.5536	0.00225134	0.2812
21	1	Norgen	1	48	0.0254674	0.0514613	0.000410714	0.114987	0.00352249	15.953	0.00798103	0.0306339
21	1	Norgen	1	168	0.0254674	0.123858	0.000410714	0.109406	0.00755354	38.3961	0.003316	0.0690412
21	1	Norgen	2	0	0.0254674	0.0969898	0.000410714	0.0975241	0.000404377	30.0668	0.00423461	0.00414644
21	1	Norgen	2	48	0.0254674	0.0517154	0.000410714	0.110162	0.00455807	16.0318	0.00794181	0.0413761
21	1	Norgen	2	168	0.0254674	0.20219	0.000410714	0.0396906	0.000404377	62.6788	0.00203133	0.0101882
21	1	PAXgene	1	0	41.4341	15.6276	21.2033	12.6861	7.75188	4844.57	1.35678	0.611052
21	1	PAXgene	1	48	7.26456	2.73348	0.321553	2.74585	0.682325	847.379	0.117635	0.248493
21	1	PAXgene	1	168	29.0842	16.2408	10.2336	12.5309	5.93518	5034.65	0.63012	0.473643
21	1	PAXgene	2	0	4.48718	0.503034	0.000410714	0.45786	0.0595856	155.941	0.000816475	0.130139
21	1	PAXgene	2	48	2.81319	0.811679	0.000410714	0.659683	0.149761	251.621	0.000506006	0.22702
21	1	PAXgene	2	168	3.71096	3.28128	2.16219	3.20006	2.04908	1017.2	0.658948	0.640325
21	1	Streck	1	0	4.71561	1.79221	0.103536	1.27265	0.209946	555.584	0.05777	0.164968
21	1	Streck	1	48	2.45034	1.86213	0.0120809	1.36369	0.200264	577.262	0.00648768	0.146854
21	1	Streck	2	0	3.9865	4.17416	0.00389192	2.83048	0.209003	1293.99	0.000932386	0.0738403
21	1	Streck	2	48	0.162972	1.10196	0.205069	0.923408	0.180912	341.608	0.186095	0.195918
21	1	Streck	2	168	0.7833	0.997188	0.000410714	0.691338	0.212002	309.128	0.000411873	0.306655
21	2	K2EDTA	2	0	0.0254674	1.65579	0.0497271	1.53532	0.21699	513.294	0.0300323	0.141332
21	2	K2EDTA	2	168	16.0557	13.1125	1.40126	9.42517	2.20773	4064.89	0.106864	0.234237
21	2	Norgen	1	0	0.0254674	0.139247	0.000410714	0.129217	0.0103165	43.1666	0.00294953	0.0798387
21	2	Norgen	1	48	0.0254674	0.10529	0.000410714	0.14293	0.0138857	32.64	0.00390079	0.0971503
21	2	Norgen	1	168	0.0254674	0.138147	0.000410714	0.194684	0.0303767	42.8257	0.00297302	0.156031
21	2	Norgen	2	0	0.0254674	0.0184199	0.000410714	0.15782	0.0114855	5.71017	0.0222973	0.0727755
21	2	Norgen	2	48	0.0254674	0.0404103	0.000410714	0.0638624	0.00247732	12.5272	0.0101636	0.0387916
21	2	Norgen	2	168	0.0254674	0.175261	0.000410714	0.107039	0.008672	54.3309	0.00234344	0.0810175
21	2	PAXgene	2	0	4.89323	1.01799	0.000410714	0.785435	0.127533	315.577	0.000403457	0.162373
21	2	PAXgene	2	48	6.96547	2.47035	1.29819	2.26022	0.969074	765.809	0.525507	0.428753
21	2	PAXgene	2	168	7.88573	1.96513	0.573695	1.8831	0.792144	609.192	0.291937	0.42066
21	2	Streck	2	0	2.98647	2.89863	0.000410714	1.57001	0.0672386	898.574	0.000141693	0.0428269
21	2	Streck	2	48	2.2138	2.15881	0.000410714	2.81818	0.0967975	669.23	0.000190251	0.0343475
21	2	Streck	2	168	4.94101	2.01027	0.000410714	1.47993	0.0453062	623.184	0.000204308	0.0306137
22	1	K2EDTA	1	0	7.5537	6.26224	0.00708476	4.20645	0.526906	1941.29	0.00113135	0.125262
22	1	K2EDTA	1	48	16.7301	11.4951	2.91929	10.5652	2.08889	3563.48	0.253959	0.197713
22	1	K2EDTA	1	168	73.8846	29.5839	2.75319	33.516	10.9953	9171.02	0.0930638	0.328061
22	1	K2EDTA	2	0	7.34633	3.8502	0.349827	3.61192	0.516601	1193.56	0.0908595	0.143027
22	1	K2EDTA	2	48	7.87004	5.31117	1.26711	5.70031	1.98496	1646.46	0.238575	0.34822
22	1	K2EDTA	2	168	5.21413	51.7561	11.5414	56.2985	12.3914	16044.4	0.222996	0.220101
22	1	Norgen	1	0	0.0254674	0.74088	0.000410714	0.897163	0.0712753	229.673	0.00055436	0.0794452
22	1	Norgen	1	48	0.0254674	0.791338	0.000410714	0.827723	0.144997	245.315	0.000519013	0.175176
22	1	Norgen	1	168	0.0254674	0.330333	0.000410714	0.450551	0.0333727	102.403	0.00124333	0.0740708
22	1	Norgen	2	0	0.0254674	0.208654	0.000410714	0.687428	0.0451084	64.6827	0.0019684	0.0656191
22	1	Norgen	2	48	0.0254674	0.456736	0.000410714	0.711135	0.0700562	141.588	0.000899238	0.0985133
22	1	Norgen	2	168	0.0254674	0.166847	0.000410714	0.512764	0.00835307	51.7225	0.00246163	0.0162903
22	1	PAXgene	1	0	58.7978	28.4027	8.49964	20.8626	10.8581	8804.84	0.299255	0.520458
22	1	PAXgene	1	48	27.2958	8.57683	2.36862	6.20526	1.93586	2658.82	0.276166	0.31197
22	1	PAXgene	1	168	19.1202	7.08751	5.33819	6.6985	4.44366	2197.13	0.753183	0.663381
22	1	PAXgene	2	0	0.0254674	1.81355	0.00809487	1.71242	0.211258	562.199	0.00446356	0.123368
22	1	PAXgene	2	48	5.47225	1.30208	0.000410714	2.0528	0.430267	403.644	0.00031543	0.2096
22	1	PAXgene	2	168	4.9998	1.07122	0.121356	1.78516	0.387273	332.077	0.113288	0.21694
22	1	Streck	1	0	56.6713	4.36037	0.28903	3.32109	0.72318	1351.71	0.0662858	0.217754
22	1	Streck	1	48	0.0254674	5.8822	0.142521	2.97383	0.615817	1823.48	0.0242291	0.207079
22	1	Streck	2	0	4.5339	2.81442	0.106758	2.90754	0.572788	872.471	0.0379324	0.197001
22	1	Streck	2	48	6.90234	2.05506	0.473257	2.27633	0.574912	637.068	0.230289	0.252561
22	1	Streck	2	168	5.94889	2.21628	0.251223	2.24635	0.698735	687.047	0.113354	0.311054
22	2	K2EDTA	2	0	11.3966	3.86505	0.347413	3.94611	0.686006	1198.17	0.0898858	0.173844
22	2	K2EDTA	2	48	0.994414	8.49286	1.0815	6.69721	2.14256	2632.79	0.127343	0.319919
22	2	K2EDTA	2	168	49.861	30.6988	9.15626	35.3127	20.1333	9516.62	0.298262	0.570143
22	2	Norgen	1	0	0.0254674	0.958307	0.000410714	0.491416	0.0371756	297.075	0.000428584	0.0756499
22	2	Norgen	1	48	0.0254674	0.590339	0.000410714	1.06495	0.0451144	183.005	0.000695727	0.0423628
22	2	Norgen	1	168	0.0254674	0.634768	0.0293513	0.992328	0.0732905	196.778	0.0462393	0.0738571
22	2	Norgen	2	0	0.0254674	0.511225	0.000410714	0.573734	0.0674347	158.48	0.000803393	0.117536
22	2	Norgen	2	48	0.0254674	0.276367	0.000410714	0.747568	0.0263008	85.6738	0.00148612	0.0351818
22	2	Norgen	2	168	0.0254674	0.684103	0.000410714	0.739727	0.0924475	212.072	0.000600369	0.124975
22	2	PAXgene	2	0	4.32425	1.75668	0.0140588	2.06905	0.29676	544.571	0.00800305	0.143429
22	2	PAXgene	2	48	6.14209	2.20481	0.279793	2.45482	0.565149	683.492	0.126901	0.23022
22	2	PAXgene	2	168	7.94132	1.85316	0.779773	3.02246	0.781693	574.478	0.420781	0.258628
22	2	Streck	2	0	11.2677	6.11718	1.32404	6.97221	1.28843	1896.33	0.216446	0.184795
22	2	Streck	2	48	0.0254674	3.38387	0.250969	3.47573	0.362173	1049	0.0741664	0.104201
22	2	Streck	2	168	8.97517	3.32298	0.405355	4.13265	0.565262	1030.12	0.121985	0.13678
23	1	K2EDTA	1	0	4.87322	2.87345	0.685461	2.91446	0.985428	890.771	0.23855	0.338117
23	1	K2EDTA	1	48	15.6263	8.26075	6.58993	8.27799	5.16129	2560.83	0.79774	0.623496
23	1	K2EDTA	1	168	88.7416	54.0183	39.932	62.9932	37.4699	16745.7	0.739232	0.594825
23	1	K2EDTA	2	0	0.663542	1.76452	0.288361	1.71231	0.394926	547.001	0.163422	0.23064
23	1	K2EDTA	2	48	6.95683	5.26939	4.73333	4.74291	2.19197	1633.51	0.898269	0.462157
23	1	K2EDTA	2	168	67.48	144.554	85.0138	124.826	66.3121	44811.7	0.588111	0.531234
23	1	Norgen	1	0	0.0254674	0.238576	0.000410714	0.456804	0.0155362	73.9587	0.00172152	0.0340107
23	1	Norgen	1	48	0.0254674	0.524774	0.000410714	0.462072	0.0363311	162.68	0.00078265	0.0786266
23	1	Norgen	1	168	0.0254674	0.463891	0.000410714	0.541218	0.0525791	143.806	0.000885369	0.0971496
23	1	Norgen	2	0	0.0254674	0.474981	0.000410714	0.367759	0.0272696	147.244	0.000864697	0.0741507
23	1	Norgen	2	48	0.0254674	0.0842049	0.000410714	0.43722	0.0734457	26.1035	0.00487756	0.167983
23	1	Norgen	2	168	0.0254674	0.911355	0.000410714	0.310422	0.0134961	282.52	0.000450664	0.0434766
23	1	PAXgene	1	0	31.4987	13.1238	24.2693	25.7659	14.9767	4068.37	1.84926	0.581263
23	1	PAXgene	1	48	13.8741	2.53691	4.92424	3.73572	1.30527	786.443	1.94104	0.349404
23	1	PAXgene	1	168	10.2064	3.39064	2.40783	3.90124	1.66581	1051.1	0.710139	0.426996
23	1	PAXgene	2	0	3.83058	0.56632	0.123552	0.9825	0.176809	175.559	0.218167	0.179958
23	1	PAXgene	2	48	4.19358	0.541429	0.606694	1.18196	0.394427	167.843	1.12054	0.333705
23	1	PAXgene	2	168	5.45813	2.45973	2.05933	3.5229	1.36863	762.517	0.837217	0.388495
23	1	Streck	1	0	3.14471	3.44022	1.21768	2.86832	0.682068	1066.47	0.353954	0.237794
23	1	Streck	1	48	6.66103	2.5826	0.502344	2.46077	0.433209	800.606	0.194511	0.176046
23	1	Streck	1	168	10.6371	1.83927	0.291321	1.47849	0.298195	570.172	0.15839	0.201689
23	1	Streck	2	0	6.11275	1.43955	0.000410714	1.69682	0.448086	446.26	0.000285308	0.264075
23	1	Streck	2	48	1.40659	2.07915	0.432569	5.95927	1.70012	644.535	0.208051	0.28529
23	1	Streck	2	168	3.68778	0.993016	0.72714	1.53599	0.363756	307.835	0.732254	0.236822
23	2	K2EDTA	2	0	3.79176	2.55382	0.163149	2.27005	0.445918	791.685	0.0638844	0.196436
23	2	K2EDTA	2	48	6.4379	3.95076	0.948769	3.78636	1.07738	1224.74	0.240148	0.284542
23	2	K2EDTA	2	168	103.605	61.5921	39.5525	63.8089	30.7054	19093.6	0.642167	0.481209
23	2	Norgen	1	0	0.0254674	0.814548	0.000410714	0.660765	0.0410309	252.51	0.000504224	0.0620961
23	2	Norgen	1	48	0.0254674	0.506636	0.000410714	0.542168	0.037646	157.057	0.00081067	0.069436
23	2	Norgen	1	168	0.0254674	0.399406	0.000410714	0.507502	0.0259733	123.816	0.00102831	0.0511787
23	2	Norgen	2	0	0.0254674	0.240783	0.000410714	0.474487	0.0303904	74.6428	0.00170574	0.064049
23	2	Norgen	2	48	0.0254674	0.684113	0.000410714	0.58101	0.041327	212.075	0.000600361	0.0711296
23	2	Norgen	2	168	0.0254674	0.332568	0.000410714	0.614417	0.0247767	103.096	0.00123498	0.0403255
23	2	PAXgene	2	0	7.01855	1.84335	0.000410714	1.43816	0.187958	571.439	0.000222808	0.130693
23	2	PAXgene	2	48	6.47617	1.81807	0.000410714	1.95957	0.48992	563.602	0.000225907	0.250015
23	2	PAXgene	2	168	6.12045	1.78136	1.34104	2.04216	0.450866	552.222	0.752815	0.220779
23	2	Streck	2	0	7.69137	2.54429	0.806933	4.10708	0.50521	788.729	0.317155	0.123009
23	2	Streck	2	48	7.96857	3.5639	0.782717	6.24866	1.52128	1104.81	0.219624	0.243458
23	2	Streck	2	168	7.07397	3.53034	0.502458	4.04032	0.563403	1094.41	0.142326	0.139445
